# Supplementary material for: Teashirt and C-Terminal Binding Protein Interact to Regulate Drosophila Eye Development
Source: Genes (Basel). 2025 Sep 5;16(9):1045. doi: 10.3390/genes16091045 (PMC12469452; doi:10.3390/genes16091045)
Supplement: Supplementary file 1 [file genes-16-01045-s001.zip]

Archive with 1 entries (1 files):
- genes-3827093-supplementary.xlsx
