# Supplementary material for: Teashirt and C-Terminal Binding Protein Interact to Regulate Drosophila Eye Development
Source: Genes (Basel). 2025 Sep 5;16(9):1045. doi: 10.3390/genes16091045 (PMC12469452; doi:10.3390/genes16091045)
Supplement: Supplementary file 1 [file genes-16-01045-s001.zip › genes-3827093-supplementary.xlsx]

## Sheet: Sheet1
Figure number	Genotype	No. of eye samples	Average no. of ommatidia per eye
3A and 3F	eyGal4/Cyo	5	745
3B	UAS-tsh	5	734
3C, 4A2 and 4A3	ey>tsh	30	60% flies lack both eyes, 30% flies have only one tiny eye with 52 ommatidia, 10% flies have two tiny eyes with 66 ommatidia per eye
3D	UAS-tshIR	8	738
3E	ey>tshIR	8	752
3G	UAS-ctbp ORF	5	750
3H and 5A2	ey>ctbp ORF	12	374
3I	UAS-ctbpIR	15	736
3J	ey>ctbpIR	17	764
4A1, 5A1, and 5B1	ey>GFP	5	726
4B1	tsh8/Cyo	5	628
4B2	ey>tsh, tsh8/+	6	685
4B3	ey>tsh, ctbpIR/+	26	65% flies have both eyes with 221 ommatidia, 25% flies have one eye with 184 ommatidia, 10% flies lack both eyes
5A3	ey>ctbp ORF; tsh8/+	10	793
5B2	ey>ctbp	7	718. All eyes have missing ommatidia at one edge
5B3	ey>ctbp; tsh8/+	8	734. None eyes have missing ommatidia at any edge
